# Supplementary material for: Rapid doubling of Alzheimer’s amyloid-β40 and 42 levels in brains of mice exposed to a nickel nanoparticle model of air pollution
Source: F1000Res. 2012 Dec 21;1:70. [Version 1] doi: 10.12688/f1000research.1-70.v1 (PMC3782349; doi:10.12688/f1000research.1-70.v1)
Supplement: Raw data table for endogenous mouse brain Aβ40 and Aβ42 levels in mice exposed to nickel nanoparticles versus filtered air. — Raw data of endogenous mouse brain Aβ40 and Aβ42 levels (pmol/L) in mice exposed to nickel nanoparticles (count median diameter 54 nm, at 1 mg/m3) (n = 16 per group) versus filtered air (n = 5 per group) for 3 hours in a nose-only exposure chamber. *Mouse 8 was excluded from the data analysis as these results were 2 SD's away from mean or closest value. [file f1000research-1-450-s0000.tgz]

Archive with 1 entries (1 files):
- ELISA_Ni_NP_vs._Filtered_air_data.csv
