# Supplementary material for: Rapid doubling of Alzheimer’s amyloid-β40 and 42 levels in brains of mice exposed to a nickel nanoparticle model of air pollution
Source: F1000Res. 2012 Dec 21;1:70. [Version 1] doi: 10.12688/f1000research.1-70.v1 (PMC3782349; doi:10.12688/f1000research.1-70.v1)
Supplement: Raw data table for endogenous mouse brain Aβ40 and Aβ42 levels in mice exposed to nickel nanoparticles versus filtered air. — Raw data of endogenous mouse brain Aβ40 and Aβ42 levels (pmol/L) in mice exposed to nickel nanoparticles (count median diameter 54 nm, at 1 mg/m3) (n = 16 per group) versus filtered air (n = 5 per group) for 3 hours in a nose-only exposure chamber. *Mouse 8 was excluded from the data analysis as these results were 2 SD's away from mean or closest value. [file f1000research-1-450-s0000.tgz › ELISA_Ni_NP_vs._Filtered_air_data.csv]

Mouse number	Gender	Condition	Abeta 40	Abeta 42	Abeta42/40
1	f	Nickel nanoparticles	34.57	7.758	0.224414232
2	f	Nickel nanoparticles	36.823	8.455	0.2296119273
3	f	Nickel nanoparticles	32.403	6.178	0.1906613585
4	f	Nickel nanoparticles	30.583	7.018	0.2294738907
5	f	Nickel nanoparticles	34.396	7.22	0.2099081289
6	m	Nickel nanoparticles	55.465	16.143	0.2910484089
7	m	Nickel nanoparticles	44.736	13.878	0.3102199571
8	m	Nickel nanoparticles	91.163	72.537*
9	m	Nickel nanoparticles	42.948	13.279	0.3091878551
10	m	Nickel nanoparticles	53.876	14.434	0.2679115005
11	m	Nickel nanoparticles	60.366	16.187	0.2681476328
12	f	Nickel nanoparticles	63.413	18.844	0.2971630423
13	f	Nickel nanoparticles	49.704	14.695	0.2956502495
14	f	Nickel nanoparticles	55.267	19.301	0.3492319105
15	m	Nickel nanoparticles	48.909	15.141	0.3095749249
16	f	Nickel nanoparticles	55.929	15.795	0.282411629
17	f	Nickel nanoparticles	40.233	12.474	0.3100439937
18	f	Filtered air	27.029	5.43	0.2008953346
19	f	Filtered air	24.688	5.472	0.2216461439
20	f	Filtered air	23.735	4.522	0.1905203286
21	f	Filtered air	29.022	6.102	0.2102542898
22	f	Filtered air	29.542	6.699	0.2267618983
Nickel nanoparticles average			46.22631	12.925	2.49497444
Nickel nanoparticles SEM			2.73519	1.107789	0.87588243
Nickel nanoparticles STDEV			10.59335	4.290447
Filtered air average			26.8032	5.645	0.2100156
Filtered air SEM			1.283623	0.407511	0.00741203
Filtered air STDEV			2.567246	0.815023	0.01482405
